# Supplementary material for: Social Norms Around Diet and Body Image: Evidence from Urban and Rural Vulnerable Groups in Colombia and Mexico
Source: Behav Sci (Basel). 2026 Apr 29;16(5):675. doi: 10.3390/bs16050675 (PMC13203662; doi:10.3390/bs16050675)
Supplement: Supplementary file 1 [file behavsci-16-00675-s001.zip]

Archive with 1 entries (1 files):
- behavsci-4163084-supplementary.pdf
